# Supplementary material for: Environmentally Relevant Levels of Antiepileptic Carbamazepine Altered Intestinal Microbial Composition and Metabolites in Amphibian Larvae
Source: Int J Mol Sci. 2024 Jun 25;25(13):6950. doi: 10.3390/ijms25136950 (PMC11241184; doi:10.3390/ijms25136950)
Supplement: Supplementary file 1 [file ijms-25-06950-s001.zip]

Archive with 1 entries (1 files):
- ijms-3049364-supplementary.pdf
